# Supplementary material for: Heteroleptic Copper(II) Complexes Containing 2′-Hydroxy-4-(Dimethylamino)Chalcone Show Strong Antiproliferative Activity
Source: Pharmaceutics. 2023 Jan 17;15(2):307. doi: 10.3390/pharmaceutics15020307 (PMC9967299; doi:10.3390/pharmaceutics15020307)
Supplement: Supplementary file 1 [file pharmaceutics-15-00307-s001.zip]

Archive with 1 entries (1 files):
- pharmaceutics-2110986-supplementary.pdf
